# Supplementary material for: Establishment of Patient-Derived Organoids for Pediatric Cancer Research
Source: Cancers (Basel). 2026 May 2;18(9):1465. doi: 10.3390/cancers18091465 (PMC13162899; doi:10.3390/cancers18091465)
Supplement: Supplementary file 1 [file cancers-18-01465-s001.zip]

Archive with 5 entries (2 files):
- cancers-4280192-supplementary/
- cancers-4280192-supplementary/cancers-4280192-suppl. resub/
- cancers-4280192-supplementary/cancers-4280192-suppl. resub/cancers-4280192-suppl. resub/
- cancers-4280192-supplementary/cancers-4280192-suppl. resub/cancers-4280192-suppl. resub/cancers-4280192 author resub2 suppl..pdf
- cancers-4280192-supplementary/cancers-4280192-suppl. resub/cancers-4280192-suppl. resub/cancers-4280192-WB.pdf
